# Supplementary material for: Association Between Remnant Cholesterol and Muscle Mass and Quality: Insights from Muscle Quality Mapping and Abdominal Computed Tomography
Source: Diagnostics (Basel). 2026 May 23;16(11):1599. doi: 10.3390/diagnostics16111599 (PMC13256455; doi:10.3390/diagnostics16111599)
Supplement: Supplementary file 1 [file diagnostics-16-01599-s001.zip]

Archive with 1 entries (1 files):
- diagnostics-4227097-supplementary.pdf
